# Supplementary material for: Photoredox-Catalyzed Decarboxylative Cross-Coupling Reaction to Synthesis Unsymmetrical Diarylmethanes
Source: Molecules. 2024 May 6;29(9):2156. doi: 10.3390/molecules29092156 (PMC11085496; doi:10.3390/molecules29092156)
Supplement: Supplementary file 1 [file molecules-29-02156-s001.zip]

Archive with 1 entries (1 files):
- molecules-2984431-supplementary materials.pdf
